# Supplementary material for: Comparative genomics of MRSA strains from human and canine origins reveals similar virulence gene repertoire
Source: Sci Rep. 2021 Feb 25;11:4724. doi: 10.1038/s41598-021-83993-5 (PMC7907190; doi:10.1038/s41598-021-83993-5)
Supplement: Supplementary file 2 — Supplementary table S1. [file 41598_2021_83993_MOESM2_ESM.xlsx]

## Sheet: Planilha1
Comparative genomics of MRSA strains from human and canine origins reveals similar virulence gene repertoire Bruno Penna1¶, Marcella B. Silva2¶, André E. R. Soares3, Ana T. R. Vasconcelos3, Mariana S. Ramundo4, Fabienne A. Ferreira5, Maria C. Silva-Carvalho4, Viviane S. de Sousa4, Renata F. Rabello1, Paula Terra Bandeira4,6, Viviane S. de Souza6, , Paul J. Planet7, Olney Vieira-da-Motta2, Ana M. …
Assessment of virulence genes in the CC5 genomes obtained using Local BLAST.
		Biofilm related (id %)						Exoenzymes (id %)						Toxins (id %)													Immune Evasion (id %)
Genome	ST	icaC	icaB	icaD	icaA	icaR	atl	aur	splA	splB	splC	splD	splF	hlgA	hlgB	hlgC	lukD	lukE	sec	seg	sei	sel	sem	sen	seo	tst	sak	scn
CR14-035	5	100	99.89	100	100	100	100	100	99.86	100	100	100	100	100	100	100	100	99.89	0	100	100	0	100	100	100	0	99.39	99.72
FCFHV36	105	100	99.89	100	100	100	100	99.93	100	100	100	96.12	97.78	100	100	100	100	100	0	100	100	0	100	100	100	0	99.39	99.72
JH1	105	100	99.89	100	100	100	100	100	100	100	100	96.12	97.78	100	100	100	100	99.89	0	100	100	0	100	100	100	0	99.39	99.72
JH9	105	100	99.89	100	100	100	100	100	100	100	100	96.12	97.78	100	100	100	100	99.89	0	100	100	0	100	100	100	0	99.39	99.72
SA112*	5	100	99.89	100	100	100	100	100	100	100	100	100	100	100	100	100	100	100	0	100	100	0	100	100	100	0	99.39	99.72
CR14-055	5	100	99.89	100	100	100	99.92	100	100	100	100	100	100	100	100	99.89	100	100	0	100	100	0	100	99.87	99.87	0	100	100
MI	5	100	99.89	100	100	100	100	100	100	100	100	100	100	100	100	100	100	100	0	100	100	0	100	100	100	0	99.39	99.72
Mu50	5	99.91	100	100	100	100	100	100	100	100	100	100	100	100	99.9	100	100	100	100	100	100	100	100	100	100	100	99.8	99.43
Mu3	5	99.91	100	100	100	100	100	100	100	100	100	100	100	100	100	100	100	100	100	100	100	100	100	100	100	100	99.8	99.43
FORC_027	5	100	100	100	100	100	100	100	100	100	100	100	100	100	100	100	100	99.9	100	100	100	100	100	100	100	100	99.8	99.43
N315	5	100	100	100	100	100	100	100	100	100	100	100	100	100	100	100	100	100	100	100	100	100	100	100	100	100	100	100
NCCP14558	5	100	100	100	100	100	100	99.93	100	100	100	100	100	100	100	100	100	100	100	100	100	100	100	99.71	100	100	0.0	0.0
NCCP14562	5	100	100	100	100	100	100	99.93	100	100	100	100	100	100	100	100	100	100	100	100	100	100	100	100	100	100	0.0	0.0
ZJ5499	5	100	100	100	99.92	100	100	99.93	100	100	100	100	99.72	100	100	100	100	100	100	99.87	100	100	100	100	100	100	99.39	99.72
CR14-004	5	100	100	100	100	100	99.9	100	100	100	100	99.86	94.04	99.89	100	100	100	100	100	100	100	99.86	100	100	100	100	100	100
CHU15-056	5	100	100	100	100	100	100	100	100	100	100	96.4	97.5	99.89	100	100	100	100	0	100	100	0	99.86	100	100	0	99.59	99.43
*canine isolate SA112.
