# Supplementary material for: Comparative genomics of MRSA strains from human and canine origins reveals similar virulence gene repertoire
Source: Sci Rep. 2021 Feb 25;11:4724. doi: 10.1038/s41598-021-83993-5 (PMC7907190; doi:10.1038/s41598-021-83993-5)
Supplement: Supplementary file 3 — Supplementary table S2. [file 41598_2021_83993_MOESM3_ESM.xlsx]

## Sheet: Página1
Comparative genomics of MRSA strains from human and canine origins reveals similar virulence gene repertoire Bruno Penna1¶, Marcella B. Silva2¶, André E. R. Soares3, Ana T. R. Vasconcelos3, Mariana S. Ramundo4, Fabienne A. Ferreira5, Maria C. Silva-Carvalho4, Viviane S. de Sousa4, Renata F. Rabello1, Paula Terra Bandeira4,6, Viviane S. de Souza6, , Paul J. Planet7, Olney Vieira-da-Motta2, Ana M. …
STRAIN NAME	ISOLATION YEAR	ISOLATION COUNTRY	ISOLATION SOURCE	GENBANK ACCESSION
UG277	2012	Blood	Guatemala	QDHG01000001.1
UG300	2012	Blood	Guatemala	QDHD01000001.1
UG834	2013	Blood	Guatemala	LGWL01000001.1
UG238	2012	Blood	Guatemala	QEJY01000001.1
UG240	2012	Blood	Guatemala	QEJX01000001.1
UG298	2012	Blood	Guatemala	QDHE01000001.1
UG247	2012	Blood	Guatemala	QDHK01000001.1
UG282	2012	Blood	Guatemala	QDHF01000001.1
UG258	2012	Blood	Guatemala	MIHR01000001.1
UG261	2012	Blood	Guatemala	QDHJ01000001.1
UG875	2013	Blood	Guatemala	MJHY01000001.1
UG275	2012	Blood	Guatemala	QDHH01000001.1
UG267	2012	Blood	Guatemala	QEJW01000001.1
UG286	2012	Blood	Guatemala	QEJV01000001.1
UG269	2012	Blood	Guatemala	QDHI01000001.1
M0622	2004	NR*	USA	M0622_KB821502
M0192	2003	NR*	USA	KB821074
UCI49	2009	NR*	USA	LLAO01000146.1
VRS4	2005	Toe wound	USA	AHBN01000001.1
DAR1082	2007	Respiratory	USA	KK099029.1
DAR3758	2003	Blood	USA	KK098203.1
DAR3583	2007	Clinical specimen	USA	KK097929.1
DAR3842	2001	Blood	USA	KK098412.1
DAR3870	2001	Finger wound	USA	KK098526.1
VRS11a	2010	Prosthetic knee drainage	USA	AHBU01000001.1
VRS11b	2010	Prosthetic knee drainage	USA	AHBV01000001.1
M0676	2004	NR*	USA	M0676_KB821571
DAR3584	2007	Clinical specimen	USA	KK097936.1
DAR3781	2003	Blood	USA	KK098312.1
CR14-035	2014	Nasal Swab	Brazil	CP020544
DAR3760	2003	Sputum	USA	KK098220.1
DAR3613	2005	Urine	USA	KK098091.1
UB572	2012	Blood	Brazil	LGWT01000001.1
UB605	2012	Blood	Brazil	LGWD01000001.1
UB526	2012	Blood	Brazil	MIIB01000001.1
M0692	2004	NR*	USA	M0692_KB821586
UV1026	2013	Blood	Venezuela	MIHK01000001.1
UE1146	2013	Blood	Ecuador	QDHM01000001.1
UE1131	2013	Blood	Ecuador	QDHO01000001.1
UE1142	2013	Blood	Ecuador	QEJZ01000001.1
UB512	2012	Blood	Brazil	LGWR01000001.1
UB514	2012	Blood	Brazil	LPWK01000001.1
FCFHV36	2010	Biopsy of vertebra	Brazil	CP011147.1
UB583	2012	Blood	Brazil	MIIA01000001.1
DAR1980	2007	Wound	USA	KK099437.1
UCL401	2012	Blood	Chile	LGWP02000113.1
DAR1692	2007	Urine	USA	KK099230.1
DAR1955	2007	Respiratory	USA	KK099403.1
DAR1800	2007	Wound	USA	KK099240.1
DAR1086	2007	Blood	USA	KK099049.1
DAR966	2007	Fluid	USA	KK099001.1
DAR1174	2007	Blood	USA	KK099076.1
DAR3779	2003	Blood	USA	KK098299.1
VRS7	2005	Arm wound	USA	AHBQ01000001.1
VRS5	2005	Surgical wound	USA	AHBO01000001.1
DAR1083	2007	Respiratory	USA	KK099034.1
DAR1810	2007	Respiratory	USA	KK099249.1
JH1	2000	Blood	USA	NC_009632.1
JH9	2000	Blood	USA	NC_009487.1
UC279	2012	Blood	Colombia	LGXL01000001.1
DAR3844	2001	Sputum	USA	KK098421.1
UCI39	2009	Unknown	USA	LLAE01000031.1
DAR3845	2001	Blood	USA	KK098433.1
DAR3886	2001	Eye drainage	USA	KK098572.1
DAR3930	1999	Decubitus ulcer	USA	KK098756.1
DAR3928	1999	Stool	USA	KK098738.1
SA112	2012	Canine ear exudate	Brazil	CP020553.1
DAR3861	2001	Sputum	USA	KK098473.1
VRS8	2007	Foot wound	USA	AHBR01000001.1
DAR3891	1999	Elbow wound	USA	KK098576.1
UCI35	2009	NR*	USA	LLAA01000076.1
DAR3933	1999	Arm	USA	KK098769.1
DAR3901	1999	Blood	USA	KK098636.1
DAR3892	1999	Leg wound	USA	KK098587.1
CR14-055	2014	Blood	Brazil	CP021057
SA16	2009	Blood	Brazil	ASZO01000001.1
UCI57	2009	NR*	USA	LLAW01000051.1
UCI22	2009	NR*	USA	LKZN01000007.1
UCI61	2010	NR*	USA	LLBA01000038.1
UCI53	2009	NR*	USA	LLAS01000069.1
UCI30	2009	NR*	USA	LKZV01000129.1
DAR3885	2001	Urine	USA	KK098539.1
UCI20	2008	NR*	USA	LKZL01000051.1
UCI23	2009	NR*	USA	LKZO01000038.1
DAR3864	2001	Blood	USA	KK098497.1
DAR3919	1999	Urine	USA	KK098699.1
UCI01	2008	NR*	USA	LKYS01000028.1
UCI63	2010	NR*	USA	LLBC01000065.1
MI	1997	NR*	USA	NZ_AP017320.1
DAR3894	1999	Knee wound	USA	KK098599.1
UMX753	2012	Blood	Mexico	LGWG01000001.1
UMX777	2012	Blood	Mexico	LGWI01000001.1
VRS2	2002	Foot wound	USA	AHBL01000001.1
VRS9	2007	Foot wound	USA	AHBS01000001.1
VRS10	2009	Foot wound	USA	AHBT01000001.1
DAR3907	1999	Leg wound	USA	JGNO01000001
DAR3913	1999	Tonsillar abscess	USA	KK098679.1
DAR3871	2001	Sputum	USA	KK098532.1
DAR3859	2001	Urine	USA	KK098455.1
DAR3924	1999	Abdominal fluid	USA	KK098710.1
DAR3776	2003	Abdominal wound	USA	KK098285.1
DAR3847	2001	Sputum	USA	KK098438.1
DAR3862	2001	Blood	USA	KK098485.1
DAR3781	2003	Blood	USA	KK098312.1
DAR126	1992	NR*	Finland	JFOP01000001
DAR3902	1999	Blood	USA	KK098643.1
DAR3911	1999	Abdominal wound	USA	KK098659.1
Mu50	1997	Surgical wound	Japan	BA000017.4
Mu3	1996	Sputum	Japan	AP009324.1
FORC_027	2006	Blood	South Korea	CP012692
N315	1982	Throat	Japan	BA000018.3
NCPP14558	2013	Blood	South Korea	CP013953.1
NCPP14562	2013	Blood	South Korea	CP013955.1
ZJ5499	2010	Blood	China	NZ_CP011685.1
CR14-004	2014	Tracheal secretion	Brazil	CP021105
CHU15-056	2015	Blood	Brazil	CP021171
